# Supplementary material for: A siRNA mediated hepatic dpp4 knockdown affects lipid, but not glucose metabolism in diabetic mice
Source: PLoS One. 2019 Dec 3;14(12):e0225835. doi: 10.1371/journal.pone.0225835 (PMC6890245; doi:10.1371/journal.pone.0225835)
Supplement: S2 Table — (XLSX) [file pone.0225835.s008.xlsx]

## Sheet: Gene description
Gene	Molecule type	Category	Applied Biosystems Taqman Primer Assay ID
Dpp4	enzmye	target	Dpp4-Mm00494549_m1
Dpp6	enzmye	target isoform	Dpp6-Mm00456620_m1
Dpp7	enzmye	target isoform	Dpp7-Mm00473420_m1
Dpp8	enzmye	target isoform	Dpp8-Mm01151441_m1
Dpp9	enzmye	target isoform	Dpp9-Mm00841122_m1
Fap	enzmye	target specificity	Fap-Mm01329177_m1
Cpt1a	mitochondrial fatty acid transport	fatty acid oxidation	Cpt1a-Mm01231183_m1
Fasn	multifunctional protein; synthesis of palmitate	fatty acid synthesis	Fasn-Mm00662319_m1
Acaca	enzmye	fatty acid synthesis, lipogenesis	Acaca-Mm01304257_m1
Scd1	enzmye	fatty acid synthesis, lipogenesis	Scd1-Mm00772290_m1
Cd36	thrombospondin receptor; fatty acid binder & transporter	fatty acid transport; cell adhesion	Cd36-Mm00432403_m1
Fabp1	fatty acid binding protein	fatty acid uptake, transport and metabolism	Fabp1-Mm00444340_m1
Fabp5	fatty acid binding protein	fatty acid uptake, transport and metabolism	Fabp5-Mm00783731_s1
Serpine1	peptidase inhibitor	fibronylsis & tissue remodelling	Serpine1-Mm00435858_m1
Lipe	hormone sensitive lipase	free fatty acid formation	Lipe-Mm00495359_m1
Lpl	lipoprotein lipase	free fatty acid formation	Lpl-Mm00434764_m1
Enho	protein binding	glucose homeostasis	Enho-Mm01223541_m1
Angptl4	multifunctional protein	glucose homeostasis, lipid metabolism, insulin sensitivity	Angptl4-Mm00480431_m1
Pdk4	regulator of the pyruvate dehydrogenase complex	glucose oxidation	Pdk4-Mm01166879_m1
Ccl2	chemokine	inflammation	Ccl2-Mm00441242_m1
Cd68	Tissue macrophage surface marker	inflammation	Cd68-Mm03047343_m1
Cebpb	transcription regulator	inflammation	Cebpb-Mm00843434_s1
Fas	Tnf receptor	inflammation	Fas-Mm01204974_m1
Ifng	cytokine	inflammation	Ifng-Mm01168134_m1
Il10	cytokine	inflammation	Il10-Mm01288386_m1
Il1b	cytokine	inflammation	Il1b-Mm00434228_m1
Il6	cytokine	inflammation	Il6-Mm00446190_m1
Nfkb1	transcription regulator	inflammation	Nfkb1-Mm00476361_m1
Socs3	suppressor of cytokine signaling	inflammation	Socs3-Mm00545913_s1
Tnf	cytokine	inflammation	Tnf-Mm00443258_m1
Ppara	transcription regulator	lipid metabolism	Ppara-Mm00440939_m1
Pparg	transcription regulator	lipogenesis and lipid accumulation	Ppargc1a-Mm01208835_m1
Srebf1	transcription regulator	lipogenesis, sterol biosynthesis	Srebf1-Mm00550338_m1
Srebf2	transcription regulator	cholesterol homeostasis	Srebf2-Mm01306292_m1
Plin2	member of perilipin family	marker for tissue lipid accumulation	Plin2-Mm00475794_m1
Plin5	member of perilipin family	marker for tissue lipid accumulation	Plin5-Mm00508852_m1
Foxo1	transcription regulator	metabolic signaling	Foxo1-Mm00490671_m1
Gsk3b	glycogen synthase kinase	metabolic signaling	Gsk3b-Mm00444911_m1
Igfbp1	IGF binding protein	metabolic signaling	Igfbp1-Mm00515154_m1
Igfbp3	IGF binding protein	metabolic signaling	Igfbp3-Mm01187817_m1
Irs1	insulin receptor substrate	metabolic signaling	Irs1-Mm01278327_m1
Ppargc1a	transcription coactivator	mitochondrial biogenesis	Pparg-Mm00440940_m1
18S	ribosomal RNA	reference / housekeeping gene	18S-Hs99999901_s1
B2m		reference / housekeeping gene	B2m-Mm00437762_m1
Gusb		reference / housekeeping gene	Gusb-Mm00446953_m1
Ipo8		reference / housekeeping gene	Ipo8-Mm01255158_m1
Polr2a		reference / housekeeping gene	Polr2a-Mm00839493_m1
Ywhaz		reference / housekeeping gene	Ywhaz-Mm01158417_g1

## Sheet: CT values
Gene	1	2	3	4	5	6	7	8	9	10	11	12	13	14	15	16	17	18	20	21	22	23	24	33	35	36	37	38	39	40	42	45	46	47
B2m	13.144	13.3178	13.2988	13.3495	13.7526	13.1913	12.88	12.5641	14.238	14.9209	15.9457	16.286	16.2129	16.2767	17.5314	17.1492	15.1061	15.9698	17.0782	16.4386	17.9678	15.7257	14.2712	15.1376	15.7425	16.0183	15.6435	16.9947	16.4534	17.7213	16.2281	15.7936	16.3051	16.4868
Gusb	21.4578	21.6451	22.2049	22.0155	22.6359	21.7222	21.6812	21.7685	22.5272	23.057	23.737	24.0903	24.085	23.9159	25.3676	24.9298	23.3242	23.5472	24.4929	24.0562	25.388	23.6023	22.4686	22.9752	23.9292	23.9753	23.7059	24.9733	24.2756	25.9154	23.5966	23.8134	24.3102	24.6634
Ipo8	20.4645	21.2794	21.3568	20.9576	21.9923	21.1792	21.1378	21.1124	22.1003	22.6183	23.22	23.155	23.0885	23.5738	24.7027	24.2674	22.4476	22.8672	24.4418	24.0527	25.348	23.5945	22.3643	22.0326	22.8071	23.2166	23.563	24.5014	23.4516	25.7249	23.1942	23.4116	23.876	24.1202
Polr2a	19.7802	20.6169	21.0187	20.9808	21.424	20.475	20.53	20.3051	21.1071	22.119	22.8036	23.049	23.0141	23.107	24.478	23.8937	22.029	22.7399	23.7823	23.3515	25.0611	22.5122	21.3613	21.9116	22.6433	22.8009	22.8674	23.8578	23.4509	24.5524	22.8343	22.359	22.9465	23.3697
Ywhaz	19.8186	19.7822	20.1225	19.919	20.5289	19.7353	20.0064	19.9196	21.0053	21.4848	22.233	21.9158	22.1565	22.1723	23.5975	22.9205	21.3679	21.4756	23.4801	23.1173	24.6551	22.1562	20.9903	21.1162	21.9205	22.2519	22.1808	23.069	22.6886	24.2632	22.1179	22.3055	22.7982	22.7238
Dpp4	18.7223	18.9558	19.1152	19.0924	20.0127	19.0964	18.8732	18.9814	20.1831	21.0685	21.6051	22.2878	22.0293	21.8763	23.3036	22.9608	21.1471	21.6578	22.7255	22.3061	23.9404	21.5382	20.5554	22.916	23.3947	23.5113	23.4305	24.763	23.4867	25.7481	21.4317	21.4056	22.2682	22.1551
Dpp6	34.3564	33.6099	34.0963	32.0375	32.8466	32.0005	31.1737	31.9612	33.6871	35.5041	34.6384	34.8276	40	40	33.8197	40	35.5428	40	35.526	40	34.9988	40	34.0639	35.0774	34.964	35.5419	35.5173	40	40	35.0934	34.7601	35.0375	40	40
Dpp7	22.2788	22.4295	22.5323	22.5021	23.2915	22.1726	22.1895	22.5291	24.3257	25.2981	26.4004	26.6333	26.7718	25.7743	27.4568	26.7752	25.5833	26.2583	26.8684	25.726	26.9528	25.5456	24.357	25.0668	26.1801	25.9179	25.6852	27.2581	26.6583	27.5419	25.8099	25.8873	26.1269	26.9001
Dpp8	19.919	19.9478	20.2826	19.842	20.4016	19.7031	19.6876	19.5548	20.8668	21.5212	22.0088	22.5513	22.1788	22.2576	23.3507	23.1258	21.3087	21.9207	23.5173	23.1284	24.3509	22.0459	20.872	21.261	22.0346	22.0213	22.4652	23.2394	22.8409	24.203	22.1561	22.1949	22.6967	23.2131
Dpp9	21.59	21.5532	22.03	21.7748	22.4079	21.6485	21.6916	21.7357	22.7029	22.9899	23.603	23.4418	23.6673	23.8407	25.4093	24.7222	22.7828	23.228	24.5136	24.1108	25.6657	23.5494	22.6074	22.7827	23.4126	23.6398	23.5221	24.2534	23.8368	25.3894	23.5692	23.2878	23.7996	24.3058
18S	8.33125	6.68616	6.85339	6.47425	6.02293	7.08103	7.98256	8.10292	8.0017	6.80663	6.86086	6.19668	7.22422	7.1578	7.40346	7.10186	6.92123	6.43242	6.98386	6.84697	7.72055	6.76363	7.38775	6.07781	6.00834	6.71484	6.7608	6.7677	7.12992	7.92498	6.42929	6.90765	6.73285	6.93538
Fap	27.8591	28.3368	27.7901	28.513	28.9993	27.5582	27.2983	27.6659	29.6384	30.3587	31.2151	31.1067	30.9532	30.6205	31.7166	33.1644	29.8632	31.9952	32.9767	31.3887	33.4135	30.8731	29.2889	29.8302	30.9247	31.0777	30.8256	31.8035	30.9051	32.647	29.9838	30.4648	31.8375	32.7856
Cd68	22.0204	21.7179	21.8422	22.138	22.4223	21.4972	21.0071	21.5171	23.4588	24.2084	24.9191	24.7193	24.9564	24.2924	26.113	25.574	24.7633	25.1704	25.9455	24.8955	26.4072	24.2867	23.0434	23.5252	24.3508	24.2632	24.3266	25.3727	24.3703	25.4777	25.04	24.6202	25.1149	25.2173
Ccl2	24.8059	24.867	24.3471	25.6058	24.5097	24.5599	24.3587	24.7055	26.6801	27.8578	27.9757	28.3197	28.9611	27.5281	29.0449	27.8572	27.4713	28.0582	27.7634	27.2561	28.5162	27.0944	25.74	26.0938	26.5202	26.0084	27.7575	28.9033	27.6659	28.5986	28.4948	28.5323	28.4568	28.901
Tnf	26.6808	26.4543	25.2403	27.1747	25.9435	26.5405	25.6404	25.5736	27.8881	29.1282	29.2431	29.4899	30.057	29.7919	29.992	29.9827	29.4459	29.2972	30.4106	29.1789	30.8069	28.6946	26.9969	27.6395	28.4763	28.0368	28.7286	30.3506	29.1983	31.0326	29.5727	29.8715	29.4822	30.7631
Fas	23.0402	22.8701	23.3595	23.1986	23.8413	22.4937	22.9957	23.0229	24.1034	24.4954	25.335	25.1685	25.2752	25.2406	26.3224	25.9843	24.8399	25.2053	25.9688	25.3069	26.5234	24.9034	24.1118	24.1841	24.8998	25.1553	25.3117	26.0252	25.294	26.9686	25.1022	25.2785	25.9227	25.9949
Ifng	28.5707	29.0626	27.6651	29.0537	28.2382	28.7815	28.0438	27.5969	31.2393	32.9678	33.8533	31.7507	33.5012	34.7603	32.6379	33.4024	31.7589	34.7839	35.2758	34.0779	40	34.7515	30.5379	31.9766	32.7314	32.843	31.7124	34.5349	31.8684	33.1126	32.6504	33.3814	34.3663	33.5565
Il10	28.6749	28.5229	28.1999	28.8348	28.8728	28.0531	28.6127	29.0043	30.7214	31.2794	32.0855	32.1551	34.1103	32.5877	35.1404	33.9208	31.959	32.9482	34.0641	31.4371	40	33.249	30.4937	30.6492	31.5758	32.1894	31.1844	32.9629	31.4181	35.4903	31.9094	30.9162	31.852	32.9147
Il1b	24.2745	24.9711	24.3452	25.1174	24.9693	24.4391	24.1668	23.9974	25.798	27.6317	27.9502	28.5379	27.7052	28.331	29.7246	28.5381	28.1557	28.2304	29.8991	28.2697	29.4767	28.264	26.3612	27.0336	27.7736	27.096	28.1436	29.8698	28.1522	29.8386	29.115	28.4957	28.9829	29.5383
Il6	27.4921	29.3426	29.1607	28.7277	28.9377	28.4852	28.3438	28.594	30.5438	32.9264	32.6175	33.9198	34.0289	34.0355	34.0049	32.1182	33.5664	32.791	33.9655	31.6268	31.2126	34.6064	29.2097	32.5717	32.4538	32.3441	32.3769	35.3496	34.2422	33.9925	33.9662	34.1614	34.0129	40
Nfkb1	20.4283	20.9854	21.1382	21.1224	21.6602	21.0511	20.9221	21.0424	22.3644	23.0992	23.8671	23.7571	24.1262	23.8392	25.271	24.7162	23.1938	23.6819	24.5261	23.9138	25.2553	23.2705	22.259	22.3185	23.0835	23.2708	23.2722	24.3361	23.8148	25.1652	23.2211	23.2611	24.0367	23.9244
Serpine1	26.6692	26.1449	24.8118	25.9323	26.2513	24.9738	24.2819	24.568	21.974	23.8051	25.2092	23.8137	24.8601	23.9692	27.378	25.9486	22.4735	21.0805	24.9708	25.6691	24.9145	26.4304	23.4281	22.5977	27.0025	26.4691	28.1383	26.3049	27.808	27.534	27.2065	26.7255	26.1738	28.4878
Socs3	22.6554	20.8461	20.6383	22.0481	24.1795	22.3336	21.1246	21.6579	24.1054	25.644	26.0504	25.8383	26.4467	26.3669	27.7221	26.4211	25.3055	26.3819	27.0545	26.6895	25.8395	25.2079	24.639	25.4204	25.2919	25.5858	25.0316	27.0164	24.3041	28.2036	25.5169	26.0921	27.0047	26.1239
Irs1	21.038	21.109	21.3955	21.3875	22.286	21.1734	20.9776	21.1229	23.4112	23.6894	23.9489	24.778	24.6531	24.3931	25.7322	25.2834	24.1556	24.313	25.2631	25.0539	26.9344	23.4815	22.7065	23.4851	23.4786	23.9804	23.8351	25.5006	24.8855	26.6143	24.4875	24.1921	25.2033	24.6618
Foxo1	20.6662	20.9844	20.7097	20.9099	21.6324	20.5549	20.4065	20.1938	21.1192	22.1532	23.0955	23.1789	22.7058	22.6384	24.3458	23.8105	21.6567	22.8501	24.1707	23.8301	24.8928	22.582	21.4799	22.0622	22.8126	22.9259	22.7652	24.0674	23.4277	24.694	22.8257	22.7806	23.0222	23.5629
Gsk3b	20.5441	21.0156	21.3302	21.1831	21.7891	21.0291	20.5799	20.8118	21.2568	22.2616	22.6391	23.3574	23.0874	22.9317	24.3807	23.9833	22.2355	23.0205	23.8916	23.7223	25.2875	22.4859	21.4005	21.8763	22.6265	22.7524	22.8521	24.1393	23.3407	24.9774	22.9815	22.9599	23.6207	23.8686
Igfbp1	16.9735	17.0246	17.9522	17.9647	19.0144	16.2536	16.6377	18.1658	17.941	19.8811	20.5761	20.9679	19.8667	20.7442	23.433	21.611	20.7873	20.6238	21.6945	21.2251	22.9576	20.3589	19.212	20.1078	20.3692	21.6074	20.9671	21.9211	21.0181	22.1045	20.7117	21.0409	22.1924	22.037
Igfbp3	20.3844	20.0538	20.2006	20.1166	21.1452	19.9794	19.8797	20.2947	21.2046	22.6041	22.5612	23.1737	23.1141	22.7619	24.0348	23.2638	22.1654	22.6621	23.8883	22.9874	24.4786	22.4554	21.3569	22.2452	23.1194	22.917	23.2572	24.0549	23.5981	24.9063	23.0816	22.9442	23.1833	23.8207
Acaca	19.7423	19.786	19.8	19.4385	20.0618	19.4634	19.1989	19.1846	19.8659	21.2017	21.8243	21.7982	21.1578	21.8915	22.8593	22.2911	20.7143	20.8497	22.1417	21.1066	22.4651	21.3643	19.6265	20.9879	21.995	22.0848	22.7774	23.3757	22.6858	23.7624	21.3707	21.6192	21.4885	22.7194
Scd1	13.7343	13.4749	14.6022	14.2032	14.4079	14.23	13.4254	13.8466	13.2897	14.8718	15.4376	15.2544	14.7943	15.5333	16.719	15.924	15.1999	14.3842	16.9742	15.0456	16.6795	16.4413	14.2622	14.3971	17.0777	15.9654	18.7117	16.8296	19.9419	17.379	18.5211	15.7674	14.9121	18.3496
Srebf1	22.8464	22.6348	22.9686	22.7898	23.0013	22.1615	22.1445	22.4661	23.2857	23.967	25.011	24.8503	24.9496	24.8841	25.7592	25.3462	24.0465	24.6128	26.0087	25.2084	26.8939	24.9555	23.449	23.781	24.4374	24.4744	24.8633	25.8926	25.373	26.3381	24.1986	24.7413	25.1162	25.9034
Cd36	19.1302	19.2601	19.9549	19.1084	20.7639	19.4497	18.639	19.1373	17.9867	18.9025	19.5359	19.9889	19.6875	19.8033	21.0366	20.5572	18.9449	19.375	20.4669	20.0383	21.5014	19.5339	18.5426	18.5403	19.2337	19.5958	19.9489	20.6714	20.2964	21.5846	19.6026	19.3757	20.076	20.3441
Lipe	23.0225	23.2403	22.9771	22.5358	22.9078	23.1592	22.7793	22.9752	23.4773	24.2797	24.6801	25.1612	24.9814	24.4051	25.6692	25.5214	24.1819	25.0028	25.9164	25.6304	26.9356	23.6335	23.4801	23.7387	24.3649	24.3821	24.2668	25.4489	24.8933	26.1064	24.2177	24.6158	25.7645	25.21
Fasn	17.582	17.8969	18.0408	17.6626	18.1864	17.942	17.4574	17.627	18.4114	19.1347	19.7445	20.7562	18.9844	19.8818	20.5132	19.9975	18.5546	18.0881	20.3713	18.9681	20.2666	20.2344	18.3662	18.4345	20.5282	19.8294	21.5697	21.6363	21.0831	21.5678	19.7683	19.6113	18.953	21.273
Lpl	22.3654	21.8988	22.0824	21.9936	22.5152	21.8576	21.3155	22.0833	23.3961	24.0433	24.4324	24.2536	24.6903	24.0372	26.1658	25.4378	23.9868	24.5447	25.6538	24.4746	25.9111	23.7692	22.3307	22.5343	23.22	23.701	24.2093	25.312	24.5454	24.8826	24.7279	24.5108	24.7586	25.0478
Plin2	17.9589	17.4623	18.2293	18.1619	18.8434	17.6722	17.5397	17.5632	17.7267	18.3377	18.9376	18.4367	19.2026	19.4143	20.7114	19.7428	18.5793	18.5815	19.9893	19.3063	20.5572	19.3602	17.815	18.0231	18.719	19.4288	19.9533	20.6013	19.6963	20.9412	19.6023	19.0691	19.0998	20.282
Pparg	26.3362	27.2005	27.8068	27.7404	28.0457	26.0306	26.5419	27.2702	21.992	23.9583	24.2294	24.5554	24.9627	25.1105	25.7521	25.2887	24.1622	24.3308	25.2634	24.4668	25.6473	24.2267	22.5886	24.0606	24.6825	25.1157	26.8127	26.7233	25.7203	26.496	25.2239	24.9593	24.0253	25.1957
Cpt1a	18.0801	18.3692	18.3127	18.3381	19.2428	18.1152	17.9226	17.9255	18.3818	19.4556	19.6036	19.9711	20.0047	20.2381	21.4486	20.8279	19.1573	19.6146	20.9307	20.5347	21.931	20.0797	18.5696	18.8484	19.4274	19.9827	19.7688	21.2153	20.1285	21.8921	20.1952	19.9281	20.5916	20.7873
Fabp1	13.8369	13.515	13.6125	13.3475	14.2714	13.6751	13.3191	13.6127	14.8811	15.4756	15.8586	15.9049	16.0049	16.3143	17.5391	16.8038	15.5854	15.5086	16.8045	15.9582	17.4045	15.8355	14.3867	15.1937	16.1781	16.3129	17.0074	17.236	16.3947	17.9569	16.0893	15.8067	16.0253	16.975
Srebf2	19.271	19.1364	19.8325	19.4835	20.3703	19.3958	19.2392	19.5569	20.4711	20.8157	21.7219	21.8721	22.0233	22.0292	22.9977	22.9767	21.0575	21.7897	22.7822	22.4847	23.7623	21.7294	20.4338	20.7983	21.2052	21.9034	21.7037	23.2722	21.9964	23.8352	21.7273	21.988	22.9123	22.7192
Fabp5	24.3129	24.9825	25.2846	25.6333	27.1622	26.512	26.1148	26.9133	28.3216	31.0367	32.17	31.289	32.3095	30.5757	32.5154	31.8477	30.8045	31.1354	32.9743	31.0976	32.4579	31.5311	29.8253	30.6127	31.8467	31.3332	32.6116	33.8489	31.8815	32.8604	32.0079	31.7633	31.9607	32.6715
Ppara	19.2081	19.2774	19.0425	19.1148	19.7194	18.8645	18.5146	18.5	19.7387	20.4729	20.6758	20.7958	21.2488	21.366	22.1239	21.6383	20.4799	20.8855	21.9933	21.8592	23.0521	20.7892	19.6471	19.9485	20.3407	20.7368	21.0815	21.9451	21.1179	22.7616	20.7462	21.0665	21.655	21.5143
Plin5	22.7358	22.2528	22.9821	22.2656	23.5934	22.5375	21.9715	22.5593	21.6848	22.0766	22.3703	22.9995	22.7244	22.8214	24.3158	23.8376	21.8976	22.1734	23.0985	22.9798	24.4233	22.5009	21.9749	22.0016	22.778	23.2386	22.5355	23.3526	23.2293	24.5859	21.9838	22.0812	22.9521	22.8795
Cebpb	21.6332	21.0989	21.4442	20.9723	21.3953	21.1061	20.6207	21.0277	21.296	21.9145	22.6493	22.5727	22.1799	22.411	23.6858	23.1972	22.7131	23.2602	23.0779	23.2266	23.7876	22.2791	21.5943	21.9721	22.4254	22.0944	22.7433	23.5961	21.9343	23.1089	21.9863	22.8953	23.313	22.4772
Pdk4	23.4798	23.1224	23.8215	22.9086	25.1726	22.8111	22.8266	23.8034	21.969	24.2339	24.1643	24.2865	23.2561	24.7375	26.1999	25.1736	24.0306	24.3111	25.6405	24.6815	26.5172	24.5988	22.9424	23.341	23.796	25.0566	25.9447	26.2384	25.2731	26.6589	25.176	24.8653	25.1036	25.7314
Ppargc1a	21.3426	21.645	21.513	21.9796	22.4794	21.4917	21.1756	21.3767	21.4161	22.1408	23.5498	24.2452	23.9278	22.995	25.3074	24.8955	22.5489	23.2626	24.5841	24.5176	24.9157	22.7811	22.3774	22.6516	23.4278	23.6198	22.3911	23.8609	24.118	25.5535	22.9306	22.3454	23.0777	23.7433
Angptl4	20.2519	19.9297	20.3121	19.6842	20.5402	19.6223	19.0223	19.1409	20.1039	21.3913	21.6814	21.7198	21.356	21.2861	23.3945	22.3898	20.7907	21.4792	22.3885	22.3818	23.5341	21.3704	20.0922	20.6557	21.3801	21.6708	21.6265	22.6336	22.0287	23.2442	21.4411	20.7257	21.304	21.864
Enho	23.1448	23.9506	24.0145	24.176	24.6866	22.4045	23.8303	23.9075	28.6393	29.4934	29.6109	29.2625	30.3351	30.416	31.5634	30.863	29.6782	30.9643	30.6311	30.4844	31.9889	29.4044	28.4382	29.2974	29.6334	29.9334	29.2202	30.4822	30.3913	30.8639	29.5747	29.8372	31.1466	30.5756

## Sheet: Design infomration
Sample ID	obese & hyperglycemic	strain	treatment
1	N	db/-	vehicle
2	N	db/-	vehicle
3	N	db/-	vehicle
4	N	db/-	vehicle
5	N	db/-	vehicle
6	N	db/-	vehicle
7	N	db/-	vehicle
8	N	db/-	vehicle
9	Y	db/db	vehicle
10	Y	db/db	vehicle
11	Y	db/db	vehicle
12	Y	db/db	vehicle
13	Y	db/db	vehicle
14	Y	db/db	vehicle
15	Y	db/db	vehicle
16	Y	db/db	vehicle
17	Y	db/db	scrambled siRNA
18	Y	db/db	scrambled siRNA
20	Y	db/db	scrambled siRNA
21	Y	db/db	scrambled siRNA
22	Y	db/db	scrambled siRNA
23	Y	db/db	scrambled siRNA
24	Y	db/db	scrambled siRNA
33	Y	db/db	DPP4 siRNA
35	Y	db/db	DPP4 siRNA
36	Y	db/db	DPP4 siRNA
37	Y	db/db	DPP4 siRNA
38	Y	db/db	DPP4 siRNA
39	Y	db/db	DPP4 siRNA
40	Y	db/db	DPP4 siRNA
42	Y	db/db	Linagliptin
45	Y	db/db	Linagliptin
46	Y	db/db	Linagliptin
47	Y	db/db	Linagliptin

## Sheet: Normalizsation
sample id	normalizer	Gusb	Ywhaz	Polr2a	Ipo8	Grouping	obese	strain	treatment
1	20.3803	21.4578	19.8186	19.7802	20.4645	N_db/-_vehicle	N	db/-	vehicle
2	20.8309	21.6451	19.7822	20.6169	21.2794	N_db/-_vehicle	N	db/-	vehicle
3	21.1757	22.2049	20.1225	21.0187	21.3568	N_db/-_vehicle	N	db/-	vehicle
4	20.9682	22.0155	19.919	20.9808	20.9576	N_db/-_vehicle	N	db/-	vehicle
5	21.6453	22.6359	20.5289	21.424	21.9923	N_db/-_vehicle	N	db/-	vehicle
6	20.7779	21.7222	19.7353	20.475	21.1792	N_db/-_vehicle	N	db/-	vehicle
7	20.8388	21.6812	20.0064	20.53	21.1378	N_db/-_vehicle	N	db/-	vehicle
8	20.7764	21.7685	19.9196	20.3051	21.1124	N_db/-_vehicle	N	db/-	vehicle
9	21.685	22.5272	21.0053	21.1071	22.1003	Y_db/db_vehicle	Y	db/db	vehicle
10	22.3198	23.057	21.4848	22.119	22.6183	Y_db/db_vehicle	Y	db/db	vehicle
11	22.9984	23.737	22.233	22.8036	23.22	Y_db/db_vehicle	Y	db/db	vehicle
12	23.0525	24.0903	21.9158	23.049	23.155	Y_db/db_vehicle	Y	db/db	vehicle
13	23.086	24.085	22.1565	23.0141	23.0885	Y_db/db_vehicle	Y	db/db	vehicle
14	23.1923	23.9159	22.1723	23.107	23.5738	Y_db/db_vehicle	Y	db/db	vehicle
15	24.5364	25.3676	23.5975	24.478	24.7027	Y_db/db_vehicle	Y	db/db	vehicle
16	24.0028	24.9298	22.9205	23.8937	24.2674	Y_db/db_vehicle	Y	db/db	vehicle
17	22.2922	23.3242	21.3679	22.029	22.4476	Y_db/db_scrambled siRNA	Y	db/db	scrambled siRNA
18	22.6575	23.5472	21.4756	22.7399	22.8672	Y_db/db_scrambled siRNA	Y	db/db	scrambled siRNA
20	24.0493	24.4929	23.4801	23.7823	24.4418	Y_db/db_scrambled siRNA	Y	db/db	scrambled siRNA
21	23.6444	24.0562	23.1173	23.3515	24.0527	Y_db/db_scrambled siRNA	Y	db/db	scrambled siRNA
22	25.1131	25.388	24.6551	25.0611	25.348	Y_db/db_scrambled siRNA	Y	db/db	scrambled siRNA
23	22.9663	23.6023	22.1562	22.5122	23.5945	Y_db/db_scrambled siRNA	Y	db/db	scrambled siRNA
24	21.7961	22.4686	20.9903	21.3613	22.3643	Y_db/db_scrambled siRNA	Y	db/db	scrambled siRNA
33	22.0089	22.9752	21.1162	21.9116	22.0326	Y_db/db_DPP4 siRNA	Y	db/db	DPP4 siRNA
35	22.825	23.9292	21.9205	22.6433	22.8071	Y_db/db_DPP4 siRNA	Y	db/db	DPP4 siRNA
36	23.0612	23.9753	22.2519	22.8009	23.2166	Y_db/db_DPP4 siRNA	Y	db/db	DPP4 siRNA
37	23.0793	23.7059	22.1808	22.8674	23.563	Y_db/db_DPP4 siRNA	Y	db/db	DPP4 siRNA
38	24.1004	24.9733	23.069	23.8578	24.5014	Y_db/db_DPP4 siRNA	Y	db/db	DPP4 siRNA
39	23.4667	24.2756	22.6886	23.4509	23.4516	Y_db/db_DPP4 siRNA	Y	db/db	DPP4 siRNA
40	25.114	25.9154	24.2632	24.5524	25.7249	Y_db/db_DPP4 siRNA	Y	db/db	DPP4 siRNA
42	22.9357	23.5966	22.1179	22.8343	23.1942	Y_db/db_Linagliptin	Y	db/db	Linagliptin
45	22.9724	23.8134	22.3055	22.359	23.4116	Y_db/db_Linagliptin	Y	db/db	Linagliptin
46	23.4827	24.3102	22.7982	22.9465	23.876	Y_db/db_Linagliptin	Y	db/db	Linagliptin
47	23.7193	24.6634	22.7238	23.3697	24.1202	Y_db/db_Linagliptin	Y	db/db	Linagliptin

## Sheet: -delta c(t)
gene	1	2	3	4	5	6	7	8	9	10	11	12	13	14	15	16	17	18	20	21	22	23	24	33	35	36	37	38	39	40	42	45	46	47
B2m	10.2666	10.6104	11.0255	10.7364	11.111	10.6761	11.0573	11.3015	10.6713	10.7176	10.4723	10.1941	10.3058	10.3639	10.6533	10.4226	10.5006	10.0566	10.5469	10.7214	10.8793	10.6554	10.7658	10.1438	10.4764	10.4718	10.8674	10.6891	10.5025	11.1268	10.1178	10.5945	10.6692	10.7592
Gusb	-2.559	-2.3285	-2.5685	-2.5716	-2.5641	-2.4547	-2.3572	-2.5024	-2.4186	-2.3597	-2.4104	-2.7135	-2.6772	-2.4096	-2.6148	-2.6718	-2.6525	-2.5368	-2.1918	-2.1306	-2.1005	-2.3055	-2.2569	-2.5662	-2.7633	-2.5905	-2.3043	-2.6249	-2.5148	-2.627	-2.3282	-2.511	-2.5345	-2.6684
Ipo8	-0.0309	-0.394	-0.1256	0.0655	-0.2904	-0.3469	-0.2444	-0.2816	-0.3585	-0.2401	-0.1614	-0.0422	0.0579	-0.3208	-0.1021	-0.2017	-0.097	-0.1504	-0.3296	-0.3463	-0.1693	-0.5681	-0.5111	0.0339	0.0777	-0.095	-0.4233	-0.3379	0.0764	-0.5452	-0.1984	-0.3791	-0.3318	-0.3389
Polr2a	1.3015	0.9309	0.8857	0.7091	0.9662	1.0181	1.026	1.1863	1.3242	0.9689	0.9863	0.7969	0.8665	0.8834	0.9029	0.9352	1.0303	0.6973	1.0946	1.1066	0.9162	1.2445	1.1849	0.8547	0.9672	1.0539	1.0061	1.072	0.8234	1.4258	0.8908	1.404	1.3444	1.1659
Ywhaz	1.2884	1.7916	1.8084	1.797	1.8882	1.7836	1.5756	1.5977	1.453	1.631	1.5855	1.9588	1.7528	1.847	1.814	1.9383	1.7192	1.9899	1.4268	1.3703	1.3535	1.6291	1.5831	1.6776	1.7185	1.6317	1.7215	1.8908	1.6149	1.7464	1.6358	1.4861	1.522	1.8413
Dpp4	9.2395	9.6243	9.938	9.6761	9.6847	9.411	9.7178	9.524	9.5687	9.5544	9.9488	9.3405	9.6449	9.9436	10.3606	9.9712	9.4379	9.4284	10.2702	10.1341	10.5148	9.9716	9.349	7.2803	7.9213	8.1288	8.2344	8.3028	8.7097	8.7084	10.0362	10.1127	9.9503	10.3879
Dpp6	-6.6332	-5.2737	-5.291	-3.5145	-3.4026	-3.7364	-2.8267	-3.6991	-4.1891	-5.1426	-3.3538	-3.4694	-8.5962	-8.4517	-0.4429	-7.3491	-5.2189	-9.1791	-2.8119	-7.8366	-0.8376	-8.7591	-4.4147	-5.1388	-3.9152	-4.1719	-4.1227	-7.2164	-8.0784	-0.931	-3.5607	-3.7883	-8.0565	-7.7348
Dpp7	3.6928	4.1164	4.453	4.2188	4.2922	4.3058	4.3665	3.9473	3.3086	3.1451	2.9076	2.7438	2.6479	3.7807	3.8112	3.8128	2.8248	2.6153	3.7788	4.4053	5.05	3.7215	3.419	2.9802	2.907	3.4701	3.7259	3.4543	3.2464	4.4621	3.4183	3.3876	3.7983	3.3266
Dpp8	1.3483	1.7897	1.8147	2.0387	2.1857	1.9791	2.0582	2.1259	1.7619	1.77	1.9904	1.5045	1.912	1.944	2.2536	1.9216	1.9536	1.7228	1.5786	1.545	1.8551	1.9199	1.8727	1.7058	1.7838	2.0436	1.6185	1.9098	1.6471	2.0039	1.7778	1.7773	1.808	1.5385
Dpp9	-3.3552	-2.9153	-3.0836	-3.014	-3.0414	-3.0579	-3.0466	-3.1466	-3.3008	-3.0198	-3.0258	-2.8162	-3.0117	-3.09	-3.456	-3.2463	-2.8375	-2.9558	-2.9961	-2.9556	-3.1965	-3.0009	-3.1059	-3.0908	-2.9905	-3.0064	-2.8725	-2.6902	-2.8406	-2.9193	-3.0481	-2.7339	-2.789	-3.0835
18S	-8.5591	-6.919	-7.0901	-6.7086	-6.2649	-7.3133	-8.2155	-8.3352	-8.2441	-7.0561	-7.1179	-6.4544	-7.4823	-7.417	-7.6777	-7.3702	-7.1704	-6.6857	-7.2527	-7.1113	-8.0013	-7.0204	-7.6314	-6.3238	-6.2635	-6.9726	-7.0188	-7.0371	-7.3922	-8.2057	-6.6857	-7.1644	-6.9953	-7.2005
Fap	-2.5018	-2.4188	-1.4431	-2.4242	-2.0681	-1.706	-1.3704	-1.8157	-2.6578	-2.5882	-2.6003	-2.4245	-2.2294	-1.7645	-1.1881	-3.2998	-2.1271	-3.8045	-3.0543	-1.9701	-2.1676	-2.2982	-2.17	-2.4466	-2.5256	-2.3848	-2.1101	-1.8175	-1.7077	-1.4	-1.4469	-1.8823	-2.6201	-3.2739
Cd68	-0.0998	0.6875	0.934	0.415	0.8589	0.8512	1.4067	0.8296	-0.1349	-0.2017	-0.1825	0.0756	-0.1255	0.6527	0.2779	0.243	-0.7863	-0.8005	-0.0786	0.5359	0.6039	0.4154	0.4001	0.1471	0.1993	0.5409	0.497	0.5492	0.87	1.5344	-0.3708	0.0884	0.1427	0.2947
Ccl2	-4.2251	-3.8312	-2.9631	-4.4313	-2.6516	-3.5776	-3.3149	-3.7247	-4.7819	-5.3185	-4.7511	-5.0404	-5.648	-4.1077	-4.2671	-3.6183	-4.9599	-5.1779	-3.4775	-3.3791	-3.1562	-3.9022	-3.7295	-3.8684	-3.4706	-2.7204	-4.4512	-4.5659	-3.9684	-3.2376	-5.3335	-5.334	-4.7431	-4.9484
Tnf	-3.3455	-2.603	-0.9942	-3.1661	-1.1597	-2.7499	-1.78	-1.7847	-3.0589	-3.5721	-2.9101	-3.0949	-3.6236	-3.2369	-1.8979	-2.4995	-3.9214	-3.3544	-2.8743	-2.1061	-2.0525	-2.3983	-2.0404	-2.4394	-2.3417	-1.6318	-2.3029	-2.7557	-2.3291	-2.2773	-3.3114	-3.5682	-2.5945	-3.6046
Fas	-4.5857	-4.0075	-4.1847	-4.2116	-4.2413	-3.6791	-4.1259	-4.2097	-4.4674	-4.2846	-4.5098	-4.2942	-4.3705	-4.2398	-4.1044	-4.2495	-4.6541	-4.6887	-4.192	-3.8967	-3.7833	-4.1072	-4.3752	-4.2548	-4.2315	-4.2732	-4.4132	-4.202	-4.0448	-4.2277	-4.3337	-4.4768	-4.6588	-4.5169
Ifng	5.3244	5.5819	7.5529	5.8191	7.7607	5.775	6.6139	6.957	4.8256	4.1529	4.396	6.5887	4.8939	3.8114	8.1693	6.5174	5.3158	2.8985	4.7213	5.2458	1.7663	3.4444	5.7119	4.627	5.2296	5.5107	6.6714	5.5472	7.1597	8.6552	5.4946	4.8247	4.6885	5.8917
Il10	2.3066	3.1437	3.9908	3.0405	4.0317	3.5329	3.0659	2.5794	2.2435	2.6505	2.876	2.8888	0.9845	2.6686	2.1592	2.5676	1.9289	1.4951	2.4949	4.5064	.	1.6637	2.6401	2.8081	3.1222	2.8676	3.9	3.6739	4.2552	2.6873	2.9569	4.0058	3.8458	3.1427
Il1b	3.314	3.2274	4.3201	3.267	4.3317	3.6878	4.0425	4.1274	3.5566	2.5823	3.1825	2.668	3.546	3.0641	3.4901	3.9542	2.0209	2.4408	2.6561	3.7374	4.5185	2.8252	3.1439	2.7595	3.1244	4.1217	3.0985	2.7545	3.6143	4.1579	1.9328	2.6017	2.8054	2.5702
Il6	1.8337	0.6316	1.3096	1.4441	2.2083	1.4128	1.6418	1.3018	0.6593	-0.8098	0.4756	-0.7488	-0.8098	-0.6635	1.3013	2.4202	-1.4896	-0.1885	0.6397	2.3958	4.9233	-1.5595	2.1534	-0.9025	0.3898	0.8393	0.8325	-0.6709	-0.4753	2.1447	-0.9633	-1.1057	-0.2229	.
Nfkb1	0.6404	0.5492	0.7528	0.5541	0.7163	0.4287	0.6207	0.4358	0.0531	-0.0255	-0.0918	0.0741	-0.2603	0.1365	0.0942	0.0975	-0.1487	-0.259	0.3356	0.5293	0.706	0.4716	0.2734	0.4338	0.5126	0.5693	0.5867	0.5784	0.4445	0.7971	0.4894	0.4873	0.2392	0.5961
Serpine1	-16.5505	-15.8024	-14.2982	-15.5217	-15.5045	-14.6576	-13.9355	-14.2526	-11.2075	-12.7234	-13.7906	-12.3682	-13.398	-12.4543	-15.1958	-14.0313	-11.4055	-9.8312	-13.0305	-13.9298	-12.446	-15.0277	-12.6064	-11.6704	-15.67	-15.0194	-16.6795	-14.3391	-16.1569	-15.0651	-15.819	-15.3198	-14.5147	-16.7113
Socs3	4.9002	7.3188	7.9928	6.3024	5.0865	5.7597	7.0511	6.4333	5.2143	4.534	5.045	5.3305	4.7673	4.9907	5.453	6.0324	4.8352	4.2527	5.4618	5.2795	8.1152	5.8442	4.831	4.3372	5.5692	5.5946	6.1732	5.5691	7.4245	5.7523	5.4939	4.9683	4.7457	5.9463
Irs1	3.5916	4.0652	4.1954	3.9526	3.8723	3.9368	4.2061	3.9855	2.7951	3.2841	3.8447	3.081	3.2464	3.6347	3.9201	3.7241	2.7845	3.0686	3.8004	3.5204	3.4147	4.2732	3.6341	3.1126	4.1055	3.8891	4.0562	3.6247	3.474	3.736	3.2303	3.5701	3.1756	4.0029
Foxo1	-0.2223	-0.0885	0.5321	0.1238	0.0804	0.2879	0.4974	0.6475	0.6335	0.2362	-0.0253	-0.0545	0.4523	0.6262	0.2672	0.2672	0.7051	-0.1219	-0.0464	-0.1119	0.2986	0.4559	0.3843	0.0153	0.0836	0.2073	0.3861	0.1082	0.1121	0.4983	0.1815	0.2635	0.5338	0.2304
Gsk3b	-0.8579	-0.894	-0.8756	-0.9289	-0.8809	-0.9587	-0.4507	-0.7429	-0.3103	-0.7019	-0.4239	-1.0899	-0.7875	-0.5292	-0.6798	-0.7979	-0.7025	-1.1346	-0.6614	-0.8831	-1.0297	-0.3018	-0.3467	-0.6169	-0.5787	-0.4765	-0.5588	-0.8596	-0.6732	-0.7187	-0.8268	-0.7698	-0.9377	-0.957
Igfbp1	10.8916	11.4567	11.0006	10.7043	10.5803	12.1552	11.8545	10.241	11.708	10.6358	10.8686	10.551	11.698	10.9657	10.1147	11.2072	9.692	10.3549	11.1871	11.103	11.3785	11.042	10.589	9.9841	10.8386	9.9233	10.5883	11.0304	11.0669	12.2328	10.6474	10.3684	9.9146	10.3934
Igfbp3	1.4201	2.2329	2.4549	2.3169	2.0126	2.2505	2.4154	1.9336	1.9958	1.2754	2.0443	1.4898	1.5852	2.051	2.2163	2.4164	1.6846	1.5788	1.8416	2.3093	2.3894	2.1158	1.9623	1.3017	1.3007	1.7557	1.4349	1.7297	1.5084	1.9627	1.4569	1.6335	1.9404	1.5561
Acaca	-0.7567	-0.3806	-0.0734	0.0948	0.1022	-0.1073	0.2139	0.1701	0.3351	-0.4093	-0.3997	-0.3232	0.3485	-0.2863	-0.002	0.0692	0.0523	0.2573	0.2618	0.9198	0.9295	0.0304	0.6781	-0.4852	-0.7319	-0.6017	-1.2775	-0.9246	-0.825	-0.367	-0.0046	-0.2189	0.3872	-0.6233
Scd1	4.826	5.4958	4.6825	4.8926	5.3045	4.6925	5.5526	5.0745	6.4588	5.4548	5.5071	5.7396	6.2301	5.5879	5.6263	5.9354	5.1016	6.25	4.9275	6.4874	6.191	4.4741	5.5876	5.6464	3.709	5.0364	2.3066	5.1186	1.4292	5.4923	2.3665	5.1536	6.4736	3.2516
Srebf1	-2.9991	-2.3485	-2.3466	-2.3698	-1.922	-1.9269	-1.8505	-2.2329	-2.1678	-2.2308	-2.614	-2.4005	-2.4673	-2.2983	-1.8643	-1.971	-2.3372	-2.5477	-2.5883	-2.1822	-2.4375	-2.5897	-2.2228	-2.3476	-2.2092	-2.0162	-2.3875	-2.4224	-2.52	-1.8808	-1.8626	-2.3696	-2.2475	-2.8043
Cd36	-9.0101	-8.9163	-9.4398	-8.6964	-10.0156	-9.1321	-8.2912	-8.8205	-7.2187	-7.8193	-8.1157	-8.5419	-8.2238	-8.2869	-8.8527	-8.6383	-7.8754	-8.1241	-8.5249	-8.2974	-9.0312	-8.1297	-7.7195	-7.6115	-7.8997	-8.1445	-8.4886	-8.7041	-8.6438	-9.1139	-8.2136	-7.9684	-8.4153	-8.566
Lipe	-6.1728	-6.018	-5.4697	-5.2	-5.0122	-5.9807	-5.5504	-5.7979	-5.5489	-5.8264	-5.6658	-6.1022	-5.8946	-5.2306	-5.3834	-5.6767	-5.7515	-6.2703	-6.0333	-6.082	-6.173	-4.6457	-5.4598	-5.5425	-5.4939	-5.3159	-5.1857	-5.5235	-5.4919	-5.343	-5.2552	-5.623	-6.3498	-5.5997
Fasn	0.4011	0.4838	0.6442	0.8393	0.9129	0.392	0.9303	0.7057	0.723	0.5598	0.5487	-0.4152	1.3862	0.5825	1.1372	1.1821	1.1155	1.9044	0.8493	1.8952	1.8926	0.0305	0.8662	0.9857	-0.3879	0.5192	-1.2051	-0.3706	-0.3767	0.5922	0.4697	0.6591	1.7676	-0.3437
Lpl	-3.3185	-2.4307	-2.2921	-2.3971	-2.286	-2.439	-1.84	-2.6661	-3.1298	-3.1838	-2.9386	-2.7093	-3.1146	-2.3622	-3.2346	-3.0053	-3.153	-3.3696	-3.1779	-2.3771	-2.441	-2.3055	-1.9605	-1.9653	-1.8883	-2.1486	-2.6399	-2.7884	-2.614	-1.4117	-3.2927	-3.0413	-2.8122	-2.8803
Plin2	-2.7025	-1.8686	-2.3775	-2.4655	-2.6401	-2.1182	-1.9401	-2.0103	-1.4937	-1.6295	-1.7213	-1.1799	-1.9208	-2.053	-2.3438	-1.7747	-1.8917	-1.6205	-1.9864	-1.6065	-1.758	-2.1681	-1.4987	-1.5476	-1.6325	-2.1656	-2.6765	-2.5602	-2.1295	-2.1413	-2.433	-1.8723	-1.521	-2.5261
Pparg	-30.3013	-31.2533	-31.9267	-31.8199	-32.2569	-30.0731	-30.5962	-31.3124	-26.211	-28.3008	-28.7039	-29.0404	-29.4542	-29.6227	-30.5258	-29.9586	-28.4993	-28.739	-29.9424	-29.067	-30.5332	-28.695	-26.8291	-28.3426	-29.1232	-29.6024	-31.303	-31.4122	-30.2859	-31.3821	-29.6862	-29.4288	-28.594	-29.8104
Cpt1a	0.2019	0.317	0.6828	0.4713	0.1739	0.5235	0.7707	0.7118	1.0706	0.5662	1.027	0.708	0.7044	0.5664	0.5616	0.7037	0.8397	0.7102	0.6425	0.6753	0.5964	0.522	0.9825	0.8945	1.0477	0.7042	0.9343	0.4037	0.9221	0.6362	0.3791	0.6791	0.4734	0.4899
Fabp1	6.9262	7.7072	7.9609	8.0145	7.7804	7.4931	7.9111	7.5539	7.2112	7.2634	7.5718	7.5806	7.5147	7.3135	7.4582	7.6498	7.1255	7.5744	7.6965	8.1303	8.1802	7.5621	7.8188	7.2286	7.0757	7.1814	6.5053	7.317	7.5127	7.6288	7.2772	7.5972	7.8985	7.1897
Srebf2	1.7936	2.394	2.0543	2.1887	2.0018	2.0798	2.2993	1.9171	1.942	2.2535	2.0487	1.9544	1.8379	1.9418	2.3626	1.832	1.9832	1.6286	2.0746	1.9537	2.194	2.008	2.0941	1.9495	2.3863	1.9322	2.1505	1.6374	2.2582	2.1221	1.9786	1.7557	1.3589	1.7965
Fabp5	13.7643	13.9366	14.2787	13.5423	13.2784	12.3082	12.8191	11.904	12.1931	10.6641	10.7987	11.7808	10.823	12.7552	13.3268	12.9976	10.8447	11.1964	11.9577	13.078	14.4616	11.3776	10.8971	10.5072	10.7981	11.7528	10.5082	11.1787	11.962	14.0609	10.8437	11.1568	11.9129	11.644
Ppara	-0.5207	-0.1768	0.3742	0.1117	0.128	0.1876	0.5933	0.5506	0.145	-0.0071	0.4123	0.3419	-0.0804	-0.1002	0.3744	0.3707	-0.0394	-0.11	0.0583	-0.1788	-0.0251	0.2694	0.3385	0.2322	0.5883	0.4088	0.0807	0.1534	0.3995	0.2663	0.2844	-0.0023	-0.1228	0.2348
Plin5	-14.5488	-13.8847	-14.4756	-13.8424	-14.8982	-14.1907	-13.6002	-14.2131	-12.9736	-13.1104	-13.1315	-13.739	-13.4504	-13.5048	-14.4591	-14.1953	-12.9426	-13.0716	-13.4376	-13.4815	-14.3351	-13.2751	-13.2191	-13.1603	-13.6089	-13.9746	-13.2642	-13.6711	-13.8024	-14.4973	-12.7702	-12.8529	-13.5187	-13.3512
Cebpb	-9.2479	-8.4397	-8.5754	-8.2296	-8.2412	-8.4791	-7.9567	-8.4016	-8.1177	-8.3504	-8.6729	-8.5634	-8.1502	-8.3168	-8.7747	-8.6103	-9.1658	-9.4909	-8.4628	-8.8576	-8.5261	-8.3222	-8.3485	-8.597	-8.5543	-8.0798	-8.7177	-8.95	-7.6733	-7.8468	-8.0479	-8.9347	-9.0422	-8.0627
Pdk4	-7.7983	-7.0942	-7.528	-6.7747	-8.5178	-6.8236	-6.7923	-7.8172	-5.2837	-7.0601	-6.4683	-6.5489	-5.4927	-6.8924	-7.3205	-6.7048	-6.878	-6.8774	-7.136	-6.4885	-7.1942	-6.9275	-6.1715	-6.4064	-6.2334	-7.3123	-8.1865	-7.6945	-7.2168	-7.3351	-7.5282	-7.1893	-7.0349	-7.4807
Ppargc1a	-3.4501	-3.3569	-2.9222	-3.571	-3.4764	-3.2501	-2.8806	-3.1365	-2.3782	-2.5456	-3.3588	-4.0067	-3.6599	-2.6339	-3.7661	-3.8227	-2.978	-3.371	-3.4705	-3.7595	-2.8682	-2.6183	-3.2419	-3.3293	-3.389	-3.3737	-2.1292	-2.7024	-3.5159	-3.5053	-2.7946	-2.1772	-2.4615	-2.9194
Angptl4	-2.9117	-2.2062	-2.2952	-1.8439	-2.1238	-1.9438	-1.292	-1.4637	-1.6537	-2.401	-2.1137	-2.106	-1.7137	-1.5535	-2.5182	-1.9675	-1.8239	-2.2015	-1.9268	-2.2645	-2.1672	-1.83	-1.5475	-1.9299	-1.9599	-2.0497	-1.99	-2.1283	-2.0626	-1.8765	-1.9267	-1.1801	-1.3242	-1.6829
Enho	16.669	16.7436	17.3532	16.7864	17.5983	18.1862	16.8793	16.6801	13.7232	14.1093	15.3175	15.7716	14.7645	14.8911	16.3696	16.0276	13.8705	13.2982	16.3502	15.706	17.0706	15.4613	14.1415	13.6979	14.9563	15.1177	15.8662	16.5989	15.4518	18.1973	15.2313	15.0404	14.7279	15.7611
